# Supplementary material for: Dual-Antigen Subunit Vaccine Nanoparticles for Scrub Typhus
Source: Pathogens. 2023 Nov 25;12(12):1390. doi: 10.3390/pathogens12121390 (PMC10745692; doi:10.3390/pathogens12121390)
Supplement: Supplementary file 1 [file pathogens-12-01390-s001.zip]

Archive with 1 entries (1 files):
- pathogens-2711868-supplementary.pdf
